# Supplementary material for: Evaluating the Diverse Anticancer Effects of Laos Kaempferia parviflora (Black Ginger) on Human Melanoma Cell Lines
Source: Medicina (Kaunas). 2024 Aug 22;60(8):1371. doi: 10.3390/medicina60081371 (PMC11356165; doi:10.3390/medicina60081371)
Supplement: Supplementary file 1 [file medicina-60-01371-s001.zip]

Archive with 1 entries (1 files):
- medicina-3137275-supplementary.pptx
